# Supplementary material for: Hydrogen-Bond-Assisted Diels–Alder Kinetics or Self-Healing in Reversible Polymer Networks? A Combined Experimental and Theoretical Study
Source: Molecules. 2022 Mar 17;27(6):1961. doi: 10.3390/molecules27061961 (PMC8951177; doi:10.3390/molecules27061961)
Supplement: Supplementary file 1 [file molecules-27-01961-s001.zip]

Archive with 1 entries (1 files):
- molecules-1607139-supplementary.pdf
